# Supplementary material for: Comparative characteristics of laryngeal-resident mesenchymal stromal cell populations isolated from distinct sites in the rat larynx
Source: Stem Cell Res Ther. 2017 Sep 29;8:200. doi: 10.1186/s13287-017-0650-y (PMC5622476; doi:10.1186/s13287-017-0650-y)
Supplement: Additional file 1: — Statistical data on relevant means and standard deviations thoughout the experiment. (XLSX 14 kb) [file 13287_2017_650_MOESM1_ESM.xlsx]

## Sheet: Sheet1
		BM			EM			LP			MF			P value
	Gene Symbol	Mean	SD		Mean	SD		Mean	SD		Mean	SD
Fig. 4B	Pparγ	1.004	0.1141		0.0682	0.01708		0.0517	0.004236		0.1005	0.0247		< 0.0001
	Wnt1	1.062	0.4373		0.4631	0.2816		12.96	3.09		6.523	0.8812		< 0.0001
Fig. 5A	Desmin	1	0.03081		1.338	0.1199		2.195	0.05806		1.846	0.05489		< 0.0001
	Nes	1	0.03339		2.567	0.7191		7.228	0.6341		4.103	0.119		< 0.0001
	Gfap	1.029	0.3135		0.5424	0.07701		0.123	0.02628		0.8436	0.06404		0.0007
	Gdf3	1.048	0.4084		4.006	1.371		2.317	0.7332		12.63	0.5791		< 0.0001
	Ncam	1	0.03691		0.799	0.03566		0.8911	0.1406		0.6067	0.03287		0.0014
	Ngf	1.001	0.04176		0.3283	0.01247		0.4331	0.03652		0.2933	0.01482		< 0.0001
	Prom-1	1.009	0.1576		0.5882	0.1037		0.9847	0.06592		0.6183	0.1521		0.0046
Fig. 5D	Col1α1	1.004	0.1117		0.5269	0.04384		0.4173	0.06265		0.4484	0.02009		< 0.0001
	Eln	1.001	0.05722		15085	472.4		1545	93.32		1942	12.55		< 0.0001
	Fn	1.042	0.3416		2.374	0.5376		1.778	0.1744		2.235	0.1589		0.0054
	Has2	1.001	0.05286		0.8971	0.1945		1.022	0.09519		0.4297	0.02868		0.0006
	Hgf	1.058	0.4163		0.8035	0.1974		4.805	0.299		2.272	0.2296		< 0.0001
	Egf	1.095	0.5533		1.164	0.2601		1.243	0.1105		2.097	0.05452		0.0137
	Vegf	1.001	0.06541		0.5542	0.02522		0.5549	0.006882		0.5012	0.02349		< 0.0001
		Normal			RT+ Vehicle			RT+EM			RT+LP			RT+MF		P value
	Protein symbol	Mean	SD		Mean	SD		Mean	SD		Mean	SD		Mean	SD
Fig. 6B	TGF-β1	100	0		291	26		137	16.09		124	16.52		128	25	< 0.0001
	p-SMAD2/3	100	0		314	50.21		128	22.14		127.3	18.01		134.7	26.76	< 0.0001
Fig. 7	COL1	1	0.03103		2.809	0.6227		2.834	0.2939		4.016	0.7734		3.576	1.074	0.0383
	E-cad	5.62	1.205		11.91	2.247		6.891	1.201		12.5	1.836		8.193	1.312	< 0.0001
	AQP5	1	0.05036		0.3926	0.01894		0.5276	0.11		0.4024	0.05301		0.6818	0.1438	< 0.0001
	AQP4	1	0.5308		0.2735	0.01072		0.7229	0.04889		0.576	0.03941		1.252	0.5917	0.2217
